# Supplementary material for: Effect of ActiGraph’s low frequency extension for estimating steps and physical activity intensity
Source: PLoS One. 2017 Nov 20;12(11):e0188242. doi: 10.1371/journal.pone.0188242 (PMC5695824; doi:10.1371/journal.pone.0188242)
Supplement: S1 File — This file contains unidentifiable descriptive and activity monitor data for all study participants. (XLSX) [file pone.0188242.s001.xlsx]

## Sheet: SPSS UPDATED
	Age	Height [m]	Weight [Kg]	BMI [kg/m^2]		NL-800 (Steps/day)		Non-LFE_Valid Wear Days (DF wear time)	Non LFE_Average Wear Time per day (DF wear time)	Non LFE_Average Steps per day (DF wear time)	Non LFE_Average Sedentary time per day (min; DF wear time)	Non LFE_Average Light time per day (min; DF wear time)	Non LFE_Average MVPA time per day (min; DF wear time)		LFE_Valid Wear Days	LFE_Average Wear Time per day	LFE_Average Steps per day	LFE_Average Sedentary time per day (min)	LFE_Average Light time per day (min)	LFE_Average MVPA time per day (min)
1	25	1.6129	55.9091	21.4915		4236.5		6	860.167	2910.83	699.5	157.5	3.16667		6	944.833	9697.5	748	193.667	3.16667
2	21	1.7145	63.4545	21.5868		2738.17		3	799.667	3959	647.667	139.667	12.3333		3	820.667	8939.67	644.333	163	13.3333
3	24	1.7907	103.727	32.348		2692.25		2	704.5	3347	470	229.5	5		2	704.5	9444	429.5	267	8
4	29	1.63068	66.1818	24.8886		8005.67		6	721.833	6988.5	432.167	267.333	22.3333		6	742.5	14302.5	416.333	302.333	23.8333
5	22	1.59258	69.8182	27.5275		4070.57		5	763.6	5316.8	496.6	255.6	11.4		5	764	12755.2	456	292.8	15.2
6	26	1.79	68	21.21		4757.6		5	877.6	3890.8	629.4	240	8.2
7						4279
8	20	1.6129	63.3636	24.3571		6676.33		5	791.8	7264.8	553.2	203.8	34.8		5	794.8	15331.8	520	238.2	36.6
9	20	1.63068	55.0909	20.7177		3784.29		3	766	4724	557.667	206.667	1.66667		3	766.333	11715.3	514	249.667	2.66667
10	22	1.7526	55	17.9059		4305		3	820.667	4540	601	207.333	12.3333		3	830.667	12802.3	559.333	257.333	14
11	26	1.7526	105.909	34.48		7350.14		6	792	8223.5	460.167	298.333	33.5		6	792.5	15172.3	421.833	330	40.6667
12	22	1.5875	60.6364	24.0606		4815.71		7	936.429	4893.14	675.143	244.143	17.1429		7	964.571	26738.4	623	320.143	21.4286
13	21	1.73482	76.8182	25.5244		9388.17		6	820.5	8133.83	474.667	311.167	34.6667		6	837	15075.7	457.333	341.833	37.8333
14	35	1.6637	71	25.6512		3870.5		3	649.667	6660	385	241	23.6667		4	653	9445	404.5	225	23.5
15						1663.17
16	22	1.6129	60.2727	23.1689		4716.86		3	670.667	6250	435.333	205.333	30		3	671	11873.3	410	227.333	33.6667
17	20	1.651	85.6364	31.417		1414.29
18	24	1.69418	58.7273	20.4607		5852.2		5	890.8	7072	566.8	314.6	9.4		5	917.8	22636.2	506.2	399.6	12
19	36	1.73228	82.2727	27.417		12937		7	900.714	12385	550.286	276	74.4286		7	922.143	19625.9	531.143	314.286	76.7143
20	20	1.64338	74.7727	27.6864		3557.33		3	796.667	3850.33	625.667	157	14		3	797.333	8464	604	177.333	16
21	23	1.64338	55.5455	20.5671		7595.29		2	800.5	6135.5	531.5	251	18		2	800.5	13010.5	494	287	19.5
22						5329.33
23	24	1.6637	88.9091	32.1215		6178.86		6	852.5	5285.33	583.833	258.833	9.83333		6	853.167	12721.3	542.667	297.5	13
24	35	1.5748	58.2727	23.4971		3018.33		2	690	5581.5	467.5	209	13.5		3	705.333	11751.7	488	198.333	19
25	35	1.6383	83.1818	30.9914		6365.67		6	746	6053.5	498.333	235.667	12		6	776.833	17504.3	478.5	284.167	14.1667
26	25	1.61798	56.3636	21.5304		5967.57		6	885.5	7309	411.167	456.833	17.5		6	896.167	17787	371.833	503.667	20.6667
27	20	1.6256	69.3636	26.2485		2535.83
28	23	1.7145	55.7273	18.958		1953.57
29	27	1.6891	84.3636	29.5695		2490.6		5	811.2	2857.4	653.4	151	6.8		5	933.2	8598.6	739	186.2	8
30	19	1.55702	59.1818	24.4118		10343.3		6	855.833	11193	452.5	357.833	45.5		6	855.833	19113.3	417.5	388.667	49.6667
31	20	1.651	65.9091	24.1797		2731.75		1	600	2681	411	185	4		1	600	5606	383	213	4
32	21	1.5748	42.0909	16.9722		2224		6	814.667	2126.67	621.167	191.667	1.83333		7	830.429	6476.86	625.571	203.286	1.57143
33	20	1.6383	53.7273	20.0174		14841.3		5	806.2	14268.8	376.2	403	27		6	785.5	21509.7	365.667	389.667	30.1667
34	24	1.6002	60.8182	23.7512		4346.86		5	806.2	4521.2	514.2	286	6		6	789.333	10093.8	482	301.667	5.66667
35	40	1.7018	101.182	34.937		3538.71		4	633	3624.75	419	209.25	4.75		4	665.75	9121.75	432.5	227.5	5.75
36	20	1.66878	62.4545	22.4267		6528.29		7	795	6275	532.714	236	26.2857		7	820	13536.4	518.143	273.714	28.1429
37	25	1.6764	68.5455	24.3906		6285.14		5	876.6	6551.8	623	244.4	9.2		5	1016.6	19351.6	710.2	293.8	12.6
38	21	1.651	56.8182	20.8446		10671.2		3	839.667	9787.33	472.333	347	20.3333		3	876.667	18989.3	472.333	376.667	27.6667
39	26	1.5875	64.4545	25.5756		3307.57		6	854.833	4366.83	605.667	239.167	10		6	855.167	10052.2	569	273.5	12.6667
40	26	1.6383	75.6364	28.1802		4492.14		3	654	4270.67	467.333	182.667	4		3	684.333	9280	478.667	201	4.66667
41	24	1.6891	71.8182	25.1723		7840.43		4	692.75	10432.5	364	263.75	65		4	693	18057.5	329.5	289.25	74.25
